# Supplementary material for: Application of Metabolomics to Identify Potential Biomarkers for the Early Diagnosis of Coronary Heart Disease
Source: Front Physiol. 2021 Nov 29;12:775135. doi: 10.3389/fphys.2021.775135 (PMC8667077; doi:10.3389/fphys.2021.775135)
Supplement: Supplementary Table 2 — Thirty-five metabolic pathways enriched by dysregulated metabolites. [file Table_2.xls]

## Sheet: Table_2
pathway	Description	Count	pvalue	p.adjust	EnrichmentFold	map	Compound_UP	Compound_DOWN
ko02060	Phosphotransferase system (PTS)	2	0.00270033	0.0459056	24.9246	http://www.kegg.jp/kegg-bin/show_pathway?@ko02060/reference%3dwhite/C00392%09red/C00072%09green	Mannitol;	Ascorbate;
ko04976	Bile secretion	3	0.001578	0.0459056	11.9638	http://www.kegg.jp/kegg-bin/show_pathway?@ko04976/reference%3dwhite/C01996%09red/C01921%09green/C01829%09green	Acetylcholine;	Glycocholate;Thyroxine;
ko03320	PPAR signaling pathway	1	0.00714623	0.0512387	139.578	http://www.kegg.jp/kegg-bin/show_pathway?@ko03320/reference%3dwhite/C14762%09red/%09green	13(S)-HODE;
ko04066	HIF-1 signaling pathway	1	0.0213027	0.0512387	46.5259	http://www.kegg.jp/kegg-bin/show_pathway?@ko04066/reference%3dwhite/%09red/C00072%09green		Ascorbate;
ko04080	Neuroactive ligand-receptor interaction	2	0.013914	0.0512387	10.7368	http://www.kegg.jp/kegg-bin/show_pathway?@ko04080/reference%3dwhite/C01996%09red/C01829%09green	Acetylcholine;	Thyroxine;
ko04721	Synaptic vesicle cycle	1	0.0170747	0.0512387	58.1574	http://www.kegg.jp/kegg-bin/show_pathway?@ko04721/reference%3dwhite/C01996%09red/%09green	Acetylcholine;
ko04725	Cholinergic synapse	1	0.0170747	0.0512387	58.1574	http://www.kegg.jp/kegg-bin/show_pathway?@ko04725/reference%3dwhite/C01996%09red/%09green	Acetylcholine;
ko04810	Regulation of actin cytoskeleton	1	0.00857002	0.0512387	116.315	http://www.kegg.jp/kegg-bin/show_pathway?@ko04810/reference%3dwhite/C01996%09red/%09green	Acetylcholine;
ko04911	Insulin secretion	1	0.0184858	0.0512387	53.6838	http://www.kegg.jp/kegg-bin/show_pathway?@ko04911/reference%3dwhite/C01996%09red/%09green	Acetylcholine;
ko04919	Thyroid hormone signaling pathway	1	0.0156618	0.0512387	63.4444	http://www.kegg.jp/kegg-bin/show_pathway?@ko04919/reference%3dwhite/%09red/C01829%09green		Thyroxine;
ko04970	Salivary secretion	1	0.0241123	0.0512387	41.0523	http://www.kegg.jp/kegg-bin/show_pathway?@ko04970/reference%3dwhite/C01996%09red/%09green	Acetylcholine;
ko04971	Gastric acid secretion	1	0.0198951	0.0512387	49.8492	http://www.kegg.jp/kegg-bin/show_pathway?@ko04971/reference%3dwhite/C01996%09red/%09green	Acetylcholine;
ko04972	Pancreatic secretion	1	0.0241123	0.0512387	41.0523	http://www.kegg.jp/kegg-bin/show_pathway?@ko04972/reference%3dwhite/C01996%09red/%09green	Acetylcholine;
ko04979	Cholesterol metabolism	1	0.014247	0.0512387	69.7889	http://www.kegg.jp/kegg-bin/show_pathway?@ko04979/reference%3dwhite/%09red/C01921%09green		Glycocholate;
ko05033	Nicotine addiction	1	0.00999199	0.0512387	99.6984	http://www.kegg.jp/kegg-bin/show_pathway?@ko05033/reference%3dwhite/C01996%09red/%09green	Acetylcholine;
ko05320	Autoimmune thyroid disease	1	0.00572063	0.0512387	174.472	http://www.kegg.jp/kegg-bin/show_pathway?@ko05320/reference%3dwhite/%09red/C01829%09green		Thyroxine;
ko04918	Thyroid hormone synthesis	1	0.0297101	0.0561191	33.2328	http://www.kegg.jp/kegg-bin/show_pathway?@ko04918/reference%3dwhite/%09red/C01829%09green		Thyroxine;
ko04931	Insulin resistance	1	0.0297101	0.0561191	33.2328	http://www.kegg.jp/kegg-bin/show_pathway?@ko04931/reference%3dwhite/C02571%09red/%09green	O-Acetylcarnitine;
ko04925	Aldosterone synthesis and secretion	1	0.0338897	0.0606448	29.0787	http://www.kegg.jp/kegg-bin/show_pathway?@ko04925/reference%3dwhite/%09red/C01124%09green		18-Hydroxycorticosterone
ko00591	Linoleic acid metabolism	1	0.0394376	0.067044	24.9246	http://www.kegg.jp/kegg-bin/show_pathway?@ko00591/reference%3dwhite/C14762%09red/%09green	13(S)-HODE;
ko00121	Secondary bile acid biosynthesis	1	0.0504486	0.0731155	19.3858	http://www.kegg.jp/kegg-bin/show_pathway?@ko00121/reference%3dwhite/%09red/C01921%09green		Glycocholate;
ko00480	Glutathione metabolism	1	0.0531837	0.0731155	18.3655	http://www.kegg.jp/kegg-bin/show_pathway?@ko00480/reference%3dwhite/%09red/C00072%09green		Ascorbate;
ko00908	Zeatin biosynthesis	1	0.0545487	0.0731155	17.8946	http://www.kegg.jp/kegg-bin/show_pathway?@ko00908/reference%3dwhite/C00170%09red/%09green	5'-Methylthioadenosine;
ko04024	cAMP signaling pathway	1	0.0559119	0.0731155	17.4472	http://www.kegg.jp/kegg-bin/show_pathway?@ko04024/reference%3dwhite/C01996%09red/%09green	Acetylcholine;
ko04742	Taste transduction	1	0.0463327	0.0731155	21.1481	http://www.kegg.jp/kegg-bin/show_pathway?@ko04742/reference%3dwhite/C01996%09red/%09green	Acetylcholine;
ko04977	Vitamin digestion and absorption	1	0.0545487	0.0731155	17.8946	http://www.kegg.jp/kegg-bin/show_pathway?@ko04977/reference%3dwhite/%09red/C00072%09green		Ascorbate;
ko00053	Ascorbate and aldarate metabolism	1	0.0654054	0.0794209	14.8487	http://www.kegg.jp/kegg-bin/show_pathway?@ko00053/reference%3dwhite/%09red/C00072%09green		Ascorbate;
ko00120	Primary bile acid biosynthesis	1	0.0654054	0.0794209	14.8487	http://www.kegg.jp/kegg-bin/show_pathway?@ko00120/reference%3dwhite/%09red/C01921%09green		Glycocholate;
ko00564	Glycerophospholipid metabolism	1	0.0721345	0.0845715	13.4209	http://www.kegg.jp/kegg-bin/show_pathway?@ko00564/reference%3dwhite/C01996%09red/%09green	Acetylcholine;
ko00051	Fructose and mannose metabolism	1	0.074814	0.0847892	12.9239	http://www.kegg.jp/kegg-bin/show_pathway?@ko00051/reference%3dwhite/C00392%09red/%09green	Mannitol;
ko00270	Cysteine and methionine metabolism	1	0.0841383	0.0922807	11.4408	http://www.kegg.jp/kegg-bin/show_pathway?@ko00270/reference%3dwhite/C00170%09red/%09green	5'-Methylthioadenosine;
ko00350	Tyrosine metabolism	1	0.106436	0.113088	8.94729	http://www.kegg.jp/kegg-bin/show_pathway?@ko00350/reference%3dwhite/%09red/C01829%09green		Thyroxine;
ko00140	Steroid hormone biosynthesis	1	0.133314	0.137353	7.04938	http://www.kegg.jp/kegg-bin/show_pathway?@ko00140/reference%3dwhite/%09red/C01124%09green		18-Hydroxycorticosterone
ko02010	ABC transporters	1	0.169248	0.169248	5.45226	http://www.kegg.jp/kegg-bin/show_pathway?@ko02010/reference%3dwhite/C00392%09red/%09green	Mannitol;
